# Supplementary material for: Foreskin surface area is not associated with sub-preputial microbiome composition or penile cytokines
Source: PLoS One. 2020 Jun 23;15(6):e0234256. doi: 10.1371/journal.pone.0234256 (PMC7310704; doi:10.1371/journal.pone.0234256)
Supplement: S1 Data — (XLSX) [file pone.0234256.s001.xlsx]

## Sheet: Sheet1
participant	il1a_binary	il8_binary	il8_continuous	mcp1_binary	mig_binary	mip3a_binary	rantes_binary	gmcsf_binary	numb_cyto	surface_area	abs_Dialister	abs_Finegoldia	abs_Mobiluncus	abs_Murdochiella	abs_Peptoniphilus	abs_Peptostreptococcus	abs_Porphyromonas	abs_Prevotella	total_bacterial_load
1	0	1	4.41038	0	0	0	0	0	1	54	4281.7	5561.06	565.75	19.2869	16040.3	32.1449	135.008	10530.7	22900
2	0	1	2.85112	0	1	0	0	0	2	21	86.4388	3078.55	6.64914	19.9474	177745	53.1931	299.211	178603	78400
3	0	0	1.5	0	0	0	0	0	0	30	21.573	1860.67	0	133.034	1060.67	3.59551	158.202	244.494	1440
4	0	1	2.98065	0	0	0	0	0	1	40.8	15.8694	192.699	2.26705	13.6023	571.297	4.5341	129.222	92.9491	2360
5	0	0	1.5	0	0	0	0	0	0	45.9	23.4573	41545.2	4.69146	16.4201	391.737	7.03719	35.186	4086.26	11100
6	0	0	1.5	0	0	0	0	0	0	41.8	14.4835	1755.4	2.8967	8.6901	906.667	8.6901	49.2439	133.248	2720
7	0	1	2.08796	0	1	0	0	0	2	45	59.0743	78.7658	6.56381	68.9201	147.686	65.6382	108.303	229.734	2340
8	0	0	1.5	0	0	0	0	0	0	28	17.0157	321.597	1.70157	6.80628	740.183	17.0157	313.089	180.367	1300
9	0	0	1.5	0	1	0	0	0	1	36	2123.68	7316.36	1.14033	3.8011	1752.31	8.74254	12.5436	7747.41	5030
10	0	1	2.72742	0	0	0	0	0	1	14.28	43.3997	427.568	11.2518	16.074	163.954	69.1181	56.2589	186.458	1130
11	0	1	6.61605	0	1	0	0	0	2	24	938.593	1841.45	33.351	192.96	1164.9	1286.4	209.635	4957.39	3590
12	0	0	1.5	0	0	0	0	0	0	27.5	26.401	36.9614	0	13.2005	68.6426	13.2005	23.7609	512.179	2120
13	0	0	1.5	0	0	0	0	0	0	45	34.6912	218.988	13.0092	21.682	93.2326	28.1866	58.5414	169.12	1650
14	0	0	1.5	0	0	0	0	0	0	21	136.794	2580.6	144.188	1038.89	3050.14	0	266.194	4651	5420
15	0	0	1.5	0	0	0	0	0	0	35	9944.18	45395.1	3.24761	25.9809	19170.6	31105.6	353.989	51770.1	39400
16	0	0	1.5	0	0	0	0	0	0	55	313.023	1092	11.9474	205.496	1433.69	315.412	93.19	1046.59	2000
17	0	0	1.5	0	0	0	0	0	0	30	238.966	7660.17	26.5517	159.31	3504.83	504.483	318.621	2177.24	23100
18	0	1	1.54	0	0	0	0	0	1	28.5	468.571	61851.4	26.7755	107.102	61275.8	562.286	227.592	18488.5	65600
19	0	1	1.78981	0	0	0	0	0	1	45	86.3612	24872	26.9879	302.264	31327.5	10.7952	5780.81	1171.27	61500
20	0	0	1.5	0	0	0	0	0	0	12	91.9332	32061.7	22.9833	0	170582	0	677134	53137.4	457000
21	0	1	38.5676	0	1	0	0	0	2	57.75	4992.33	95515.4	364.404	67.6749	19771.5	9646.28	275.905	25883.1	40100
22	0	0	1.5	0	0	0	0	0	0	54	242.445	713.073	14.2615	171.138	827.165	541.935	427.844	1340.58	16800
23	0	1	1.50981	0	0	0	0	0	1	42	309.482	23559.3	128.951	2127.69	71967.6	335.273	465165	7259.94	215000
24	0	0	1.5	0	1	0	0	0	1	35	395.312	189.75	8285.73	110.687	68246.6	47.4374	1043.62	796221	228000
25	0	0	1.5	0	0	0	0	0	0	45.9	155.859	272.754	38.9648	1862.52	2587.27	15.5859	4239.38	2298.93	3990
26	0	1	3.59175	0	0	0	0	0	1	49	3237.04	68142.7	58.8553	1471.38	31263.9	29486.5	353.132	13984	43600
27	0	0	1.5	0	0	0	0	0	0	27	764.187	7973.37	13.9578	1116.62	18508	20.9366	36011	9822.77	38000
28	0	0	1.5	0	0	0	0	0	0	68.2	89.9789	1107.67	124.109	465.408	21092.3	9.30816	1560.67	62243.7	23500
29	0	1	67.3489	0	0	0	0	0	1	30	177940	16796.5	3804.91	1405.42	44013.6	271966	12528.8	829214	353000
30	0	1	389.554	1	1	0	1	1	4	20	1.14996e+06	28107.1	5661.85	1.41506e+06	562950	3.22341e+06	7481.73	16350216	4760000
31	0	1	17.1697	0	1	0	0	0	2	38.16	32573.7	17291.5	3308.02	1470.23	38577.2	32149	44662.3	170571	107000
32	0	1	2.88164	0	1	0	0	0	2	28	11204.1	87741.1	4506.8	19596.3	44812.4	30249.8	6579.3	128617	82900
33	0	1	8.49994	0	1	0	0	0	2	48	10588.1	6617.55	895.316	7058.72	18392.9	1738.73	25425.7	40153	42800
34	0	1	2.33619	0	0	0	0	0	1	55	12260.1	30406.1	527.896	1045.02	22135.7	6683.09	2377.33	35045.8	33200
35	0	0	1.5	0	0	0	0	0	0	25	2023.01	101343	867.006	289.002	467701	289.002	1.62207e+06	199893	1080000
36	0	0	1.5	0	0	0	0	0	0	63.25	17648.6	28483.4	8008.33	11112.4	24285.8	32840.9	7823.26	89589	61400
37	0	0	1.5	0	0	0	0	0	0	26.25	977.974	230769	5346.26	106599	260304	32.5991	1.72524e+06	278201	740000
38	0	0	1.5	0	0	0	0	0	0	21	30023.7	1956.27	42059.7	3895.95	96188.6	6299.84	91612.9	170411	279000
39	0	0	1.5	0	0	0	0	0	0	48	15582.2	21377.2	2543.37	6503.31	55310.3	33096	3798.96	153311	409000
40	0	0	1.5	0	0	0	0	0	0	32	38.79	476.562	70930.2	764.716	16347.2	22.1657	9913.6	15931.6	50100
41	0	1	127.751	1	0	0	0	1	2	28.5	890.24	37254.9	11.2689	259.184	32319.1	2490.42	22210.9	584212	177000
42	0	0	1.5	0	0	0	0	0	0	31.5	1583.82	4486.69	3237.45	825.609	23969.1	14.4421	14666	8393.29	25500
43	0	0	1.5	0	0	0	0	0	0	35.2	35715.5	40528.8	127457	32.8328	4412.73	39.3994	151.031	9120.95	143000
44	0	1	93.0412	0	1	0	0	1	2	30	238009	8230.55	2142.2	28243.2	221492	29821.6	64265.9	981183	513000
45	0	0	1.5	0	0	0	0	0	0	26	25841.5	5853.37	10102.5	17724.9	25434	32041.8	19597.9	128497	88000
46	0	1	22.4641	0	0	0	0	0	1	45.6	87359.1	3.01758e+06	1117.12	23236.2	3.25977e+06	29045.2	2.0249e+06	637878	2890000
47	0	1	8.35671	0	0	0	0	0	1	36	112809	108039	13355.8	417129	317915	87349.1	263180	651630	574000
48	0	1	23.7032	0	0	0	0	0	1	54	337669	4399.75	57243	5140.76	163393	58725	246340	875086	841000
49	0	1	19.0337	0	0	0	0	0	1	34	8705.39	6942.04	4027.87	21964.6	26419.3	55.6848	26085.2	109297	89900
50	0	1	5.85364	0	0	0	0	0	1	32	36480.2	21080	26818.5	12648	105224	11447.6	66226.4	161116	180000
51	0	1	52.699	0	0	0	0	0	1	24	205127	42750.9	21977.9	138663	213128	144.592	637408	958594	786000
52	1	1	1026.58	1	1	1	1	1	6	30	114209	22422.2	14755.3	12006.7	144262	83974.8	61190.9	438065	301000
53	0	0	1.5	0	0	0	0	0	0	50	75537.7	47544.8	235.565	149584	265128	314.086	56810.4	821610	478000
54	0	1	1.51359	0	0	0	0	0	1	48	339894	103140	98452	55789.5	378337	229721	85793.9	1.2841e+06	1060000
55	0	0	1.5	0	0	0	0	0	0	37.5	38975	80418.2	9140.29	91728.3	389533	189.858	547115	327667	476000
56	0	1	5.35495	0	0	0	0	0	1	24.7	62215.2	12443	416277	256779	443425	0	770338	1.371e+06	1440000
57	0	1	914.359	1	1	1	0	1	4	40	4139030	99414.3	237624	48494.8	989294	3.44071e+06	17433876	13176034	20700000
58	0	1	129.912	1	0	0	0	1	2	18.75	942.584	454200	46186.6	20611.2	868811	816.906	1.81378e+06	1.83163e+06	1460000
59	0	0	1.5	0	0	0	0	0	0	29.75	99193.2	408783	2668.87	157464	1.05287e+06	57825.6	2.37263e+06	4.20392e+06	4030000
60	0	1	325.463	1	1	1	0	1	4	60	2.79714e+06	2559.14	245677	11333.3	2.01112e+06	2.18624e+06	2.81067e+06	10795548	6120000
61	0	0	1.5	0	0	0	0	0	0	42.5	335887	22605	164900	11882.1	442826	7245.18	122878	2.24919e+06	1760000
62	0	0	1.5	0	0	0	0	0	0	36.72	14489.5	21075.6	34906.5	52689.1	203512	11855	2270240	4.12753e+06	3980000
63	0	1	265.102	1	1	0	0	1	3	24	2279502	67314.1	114434	275376	565439	1.61493e+06	3.30084e+06	4681393	8380000
64	0	1	44.0163	0	1	0	0	0	2	23	8643585	286215	138836	1.69753e+06	2.98176e+06	1067.97	4.84429e+06	18560718	10300000
65	0	1	92.3657	0	0	0	0	0	1	36	58258.6	136044	23047.4	186300	669654	21126.8	569142	198464	1250000
66	0	1	63.6852	0	0	0	0	0	1	60	65403.8	266145	155582	36948.9	1.36187e+06	566.267	2411022	5293036	3150000
67	0	1	5.36143	0	0	0	0	0	1	28	115956	845478	9982.93	6.99727e+06	1.86758e+06	26109.2	3.55776e+06	9562884	5850000
68	0	1	21.7451	0	0	0	0	0	1	45.1	1.131e+06	3814.52	275790	14113.7	1.02191e+06	2288.71	9055286	1.09934e+06	6400000
69	0	1	43.6839	0	0	0	0	0	1	25.2	125612	80068.8	70519.3	18731.7	440011	0	253061	2.02835e+06	2670000
70	0	0	1.5	0	0	0	0	0	0	60.5	448410	50955.7	2.00596e+06	83227.7	930112	1019.11	2.24647e+06	4.01395e+06	3590000
71	0	0	1.5	0	0	0	0	0	0	30	269263	47302.9	4.25726e+06	152825	782317	29109.5	1062496	13066518	11400000
72	0	0	1.5	0	0	0	0	0	0	49.5	1355.59	3614.9	1.17665e+06	308622	259821	1355.59	354260	2.85306e+06	3980000
73	1	0	1.5	0	0	0	0	0	1	24	601028	365429	687.451	2258.77	683620	589.243	24060.8	4.32711e+06	1490000
74	0	1	83.1884	0	0	0	0	0	1	65.32	677931	162114	13100.1	1.71775e+06	668106	248902	2.52177e+06	9364949	5430000
75	0	1	18.4546	0	0	0	0	0	1	34	4.76173e+06	2.34184e+06	364286	13712756	6166837	780612	20113776	110925000	51000000
76	0	1	379.167	1	0	1	0	1	3	66	461397	476291	420098	537563	1.09577e+06	685832	1.57004e+06	1.19293e+06	2700000
77	0	1	107.564	0	1	1	0	0	3	60	747060	258150	14379.7	974397	2.47126e+06	24650.9	3.47167e+06	6.59755e+06	5630000
78	0	0	1.5	0	0	0	0	0	0	40.8	1.85054e+06	15669.3	7.14049e+06	438740	933889	6267.71	1.33972e+06	7010435	9400000
79	0	1	16.4736	0	1	0	0	0	2	45.1	11225133	442942	272839	1.11662e+06	14677724	2.26355e+06	6118666	24870448	18100000
80	0	1	103.099	0	0	0	0	0	1	54.6	1.68789e+06	272936	184351	1438898	2.77006e+06	191534	10615764	26838682	33200000
81	0	1	101.141	0	0	0	0	0	1	33.75	7146605	20253.5	1724444	347203	6012407	8680.09	72111272	41430056	49300000
82	0	1	54.2	0	0	0	0	0	1	50	10919893	1.43346e+06	292171	118402312	19173724	63912.4	140059488	78356624	88400000
